# Supplementary material for: Peanut oral immunotherapy differentially suppresses clonally distinct subsets of T helper cells
Source: J Clin Invest. 2022 Jan 18;132(2):e150634. doi: 10.1172/JCI150634 (PMC8759778; doi:10.1172/JCI150634)
Supplement: Supplemental Tables 3 and 4 [file jci-132-150634-s171.xlsx]

## Sheet: Table3_ImmPort_immune_genes
AZGP1
B2M
CALR
CANX
CD1A
CD1B
CD1C
CD1D
CD1E
CD4
CD8A
CD8B
CD74
CREB1
CTSB
CTSE
CTSL1
CTSS
FCER1G
FCGRT
PDIA3
HFE
HLA-A
HLA-B
HLA-C
HLA-DMA
HLA-DMB
HLA-DOA
HLA-DOB
HLA-DPA1
HLA-DPB1
HLA-DQA1
HLA-DQA2
HLA-DQB1
HLA-DRA
HLA-DRB1
HLA-DRB3
HLA-DRB4
HLA-DRB5
HLA-E
HLA-F
HLA-G
HLA-H
MR1
HSPA1B
HSPA1L
HSPA2
HSPA4
HSPA5
HSPA6
HSPA8
HSP90AA1
HSP90AB1
ICAM1
IFNA2
IFNA4
IFNA5
IFNA6
IFNA7
IFNA8
IFNA10
IFNA13
IFNA14
IFNA16
IFNA17
IFNA21
IFNG
KIR2DL1
KIR2DL2
KIR2DL3
KIR2DL4
KIR2DS1
KIR2DS3
KIR2DS4
KIR2DS5
KIR3DL1
KIR3DL2
KLRC1
KLRC2
KLRC3
KLRD1
LTA
CIITA
MICA
MICB
NFYA
NFYB
NFYC
LGMN
PSMB8
PSMC1
PSMC2
PSMC3
PSMC4
PSMC5
PSMC6
PSMD1
PSMD2
PSMD3
PSMD4
PSMD5
PSMD7
PSMD8
PSMD10
PSMD11
PSMD13
PSME1
PSME2
RELB
RFX5
RFXAP
SLC10A2
TAP1
TAP2
TAPBP
THBS1
SHFM1
KLRC4
AP3B1
RFXANK
PSMD6
PSME3
PSMD14
CLEC4M
IFI30
PROCR
ADRM1
KIAA0368
TRPC4AP
CD209
UBXN1
ERAP1
TAPBPL
KIR2DL5A
ERAP2
ULBP3
ULBP2
ULBP1
KIR3DL3
RAET1E
RAET1L
UBR1
RAET1G
PDIA2
CD79A
CD79B
LYN
SYK
BTK
BLNK
VAV3
VAV1
VAV2
RAC1
RAC2
RAC3
PPP3CA
PPP3CB
PPP3CC
CHP
PPP3R1
PPP3R2
CHP2
NFAT5
NFATC1
NFATC2
NFATC3
NFATC4
HRAS
KRAS
NRAS
FOS
JUN
CARD11
BCL10
MALT1
CHUK
IKBKB
IKBKG
NFKB1
RELA
NFKBIA
NFKBIB
NFKBIE
CD81
CD19
CR2
PIK3R5
PIK3R1
PIK3R2
PIK3R3
PIK3CA
PIK3CB
PIK3CD
PIK3CG
AKT3
AKT1
AKT2
GSK3B
INPP5D
CD22
CD72
PTPN6
LILRB3
FCGR2B
RASGRP3
PLCG2
PRKCB
IFITM1
IGHA1
IGHA2
IGHD
IGHE
IGHG1
IGHG2
IGHG3
IGHG4
IGHM
IGHV2-70
IGHV3-23
IGKC
IGKV1-5
IGKV2-40
IGKV3-20
IGKV3D-11
IGKV3D-20
IGKV4-1
IGLC3
IGLV7-43
C3
C5
CAMP
CCL1
CCL11
CCL13
CCL14
CCL15
CCL16
CCL17
CCL18
CCL19
CCL2
CCL20
CCL21
CCL22
CCL23
CCL24
CCL25
CCL26
CCL27
CCL28
CCL3
CCL3L3
CCL4
CCL4L1
CCL5
CCL7
CCL8
CKLF
CMA1
CTSG
CX3CL1
CXCL1
CXCL10
CXCL11
CXCL12
CXCL13
CXCL14
CXCL16
CXCL17
CXCL2
CXCL3
CXCL5
CXCL6
CXCL9
CYR61
DEFA1
DEFA3
DEFA5
DEFB1
DEFB104A
DEFB4
EDN1
EDN2
EDN3
FGF10
FGF2
HTN3
IL8
LECT2
PF4
PF4V1
PLAU
PPBP
PROK2
RNASE2
SAA1
SBDS
SEMA3A
SEMA3B
SEMA3C
SEMA3D
SEMA3E
SEMA3F
SEMA3G
SEMA4A
SEMA4B
SEMA4C
SEMA4D
SEMA4F
SEMA4G
SEMA5A
SEMA5B
SEMA6A
SEMA6B
SEMA6C
SEMA6D
SEMA7A
SLIT1
SLIT2
TNC
TYMP
XCL1
XCL2
C5AR1
CCBP2
CCR1
CCR10
CCR3
CCR4
CCR5
CCR6
CCR7
CCR8
CCR9
CCRL1
CCRL2
CMKLR1
CX3CR1
CXCR3
CXCR4
CXCR5
CXCR6
CXCR7
CYSLTR1
CYSLTR2
DARC
EDNRA
EDNRB
FPR1
FPR2
GPR17
GPR32
GPR33
GPR44
GPR77
IL8RA
IL8RB
LTB4R
LTB4R2
PLAUR
PLXNA1
PLXNA2
PLXNA3
PLXNA4
PLXNB1
PLXNB2
PLXNB3
PLXNC1
PLXND1
PTAFR
ROBO1
ROBO2
ROBO3
RXFP3
XCR1
ADIPOQ
ADM
ADM2
AGRP
AGT
AMBN
AMELX
AMH
ANGPTL5
ANGPTL7
APLN
AREG
ARMET
ARMETL1
ARTN
AVP
AZU1
BDNF
BMP1
BMP10
BMP15
BMP2
BMP3
BMP4
BMP5
BMP6
BMP7
BMP8A
BMP8B
BTC
C19orf10
C3
C5
CALCA
CALCB
CAMP
CAT
CCK
CCL1
CCL11
CCL13
CCL14
CCL15
CCL16
CCL17
CCL18
CCL19
CCL2
CCL20
CCL21
CCL22
CCL23
CCL24
CCL25
CCL26
CCL27
CCL28
CCL3
CCL3L3
CCL4
CCL4L1
CCL5
CCL7
CCL8
CD320
CD40LG
CD70
CECR1
CER1
CGA
CGB
CGB2
CHGA
CHGB
CKLF
CLCF1
CLEC11A
CMA1
CMTM1
CMTM2
CMTM3
CMTM4
CMTM5
CMTM6
CMTM7
CMTM8
CNTF
CORT
CRH
CSF1
CSF2
CSF3
CSH1
CSHL1
CSPG5
CTF1
CTGF
CTSG
CX3CL1
CXCL1
CXCL10
CXCL11
CXCL12
CXCL13
CXCL14
CXCL16
CXCL17
CXCL2
CXCL3
CXCL5
CXCL6
CXCL9
CYR61
DEFA1
DEFA3
DEFA5
DEFB1
DEFB104A
DEFB4
DKK1
EBI3
EDN1
EDN2
EDN3
EGF
EPGN
EPO
EREG
ESM1
FAM3B
FAM3C
FAM3D
FASLG
FGF1
FGF10
FGF11
FGF12
FGF13
FGF14
FGF16
FGF17
FGF18
FGF19
FGF2
FGF20
FGF21
FGF22
FGF23
FGF3
FGF4
FGF5
FGF6
FGF7
FGF8
FGF9
FIGF
FIGNL2
FLT3LG
FSHB
GAL
GALP
GAST
GCG
GDF1
GDF10
GDF11
GDF15
GDF2
GDF3
GDF5
GDF6
GDF7
GDF9
GDNF
GH1
GH2
GHRH
GHRL
GIP
GKN1
GMFB
GMFG
GNRH1
GNRH2
GPHA2
GPHB5
GPI
GREM1
GREM2
GRN
GRP
GUCA2A
HAMP
HBEGF
HDGF
HDGFRP3
HGF
HTN3
IAPP
IFNA10
IFNA13
IFNA14
IFNA16
IFNA17
IFNA2
IFNA21
IFNA4
IFNA5
IFNA6
IFNA7
IFNA8
IFNB1
IFNE
IFNG
IFNK
IFNW1
IGF1
IGF2
IL10
IL11
IL12A
IL12B
IL13
IL15
IL16
IL17A
IL17B
IL17C
IL17D
IL17F
IL18
IL19
IL1A
IL1B
IL1F10
IL1F5
IL1F6
IL1F7
IL1F8
IL1F9
IL1RN
IL2
IL20
IL21
IL22
IL23A
IL24
IL25
IL26
IL27
IL28A
IL28B
IL29
IL3
IL31
IL32
IL33
IL34
IL4
IL5
IL6
IL6ST
IL7
IL8
IL9
INHA
INHBA
INHBB
INHBC
INHBE
INS
INSL3
INSL4
INSL5
INSL6
JAG1
JAG2
KGFLP1
KGFLP2
KITLG
KL
LACRT
LECT2
LEFTY1
LEFTY2
LEP
LHB
LIF
LRSAM1
LTA
LTB
LTBP1
LTBP2
LTBP3
LTBP4
MDK
MIA
MIF
MLN
MSTN
NAMPT
NDP
NENF
NGF
NMB
NODAL
NOV
NPFF
NPPA
NPPB
NPPC
NPY
NRG1
NRG2
NRG3
NRG4
NRTN
NTF3
NTF4
NTS
NUDT6
OGN
OSGIN1
OSM
OSTN
OXT
P11
PDGFA
PDGFB
PDGFC
PDGFD
PDGFRA
PDGFRB
PDGFRL
PDYN
PENK
PF4
PF4V1
PGF
PLAU
PMCH
PNOC
POMC
PPBP
PPY
PRL
PRLH
PROK1
PROK2
PSPN
PTH
PTH2
PTHLH
PTN
PYY
QRFP
RABEP1
RABEP2
REG1A
RETN
RETNLB
RLN1
RLN2
RLN3
RNASE2
S100A6
SAA1
SBDS
SCG2
SCGB3A1
SCT
SCYE1
SECTM1
SEMA3A
SEMA3B
SEMA3C
SEMA3D
SEMA3E
SEMA3F
SEMA3G
SEMA4A
SEMA4B
SEMA4C
SEMA4D
SEMA4F
SEMA4G
SEMA5A
SEMA5B
SEMA6A
SEMA6B
SEMA6C
SEMA6D
SEMA7A
SLIT1
SLIT2
SLURP1
SPP1
SST
STC1
STC2
TAC1
TDGF1
TDGF3
TG
TGFA
TGFB1
TGFB2
TGFB3
THPO
TNC
TNF
TNFRSF11B
TNFSF10
TNFSF11
TNFSF12
TNFSF13
TNFSF13B
TNFSF14
TNFSF15
TNFSF18
TNFSF4
TNFSF8
TNFSF9
TOR2A
TRH
TSHB
TSLP
TXLNA
TYMP
UCN
UCN2
UCN3
UTS2
UTS2D
VEGFA
VEGFB
VEGFC
VGF
VIP
XCL1
XCL2
ACVR1B
ACVR1C
ACVR2A
ACVR2B
ACVRL1
ADCYAP1R1
ADIPOR1
ADIPOR2
ADRB1
ADRB2
AGTR1
AGTR2
AMHR2
ANGPT1
ANGPT4
ANGPTL1
ANGPTL2
ANGPTL3
ANGPTL4
ANGPTL6
APLNR
AR
AVPR1A
AVPR1B
AVPR2
BMPR1A
BMPR1B
BMPR2
BRD8
C3AR1
C5AR1
CALCR
CALCRL
CCBP2
CCR1
CCR10
CCR3
CCR4
CCR5
CCR6
CCR7
CCR8
CCR9
CCRL1
CCRL2
CD40
CMKLR1
CNTFR
CRHR1
CRHR2
CRIM1
CRLF1
CRLF2
CRLF3
CSF1R
CSF2RA
CSF2RB
CSF3R
CX3CR1
CXCR3
CXCR4
CXCR5
CXCR6
CXCR7
CYSLTR1
CYSLTR2
DARC
EDNRA
EDNRB
EGFR
ENG
EPOR
ESR1
ESR2
ESRRA
ESRRB
ESRRG
FGFR1
FGFR2
FGFR3
FGFR4
FGFRL1
FLT1
FLT3
FLT4
FPR1
FPR2
FSHR
GALR2
GALR3
GCGR
GHR
GHRHR
GHSR
GIPR
GLP1R
GLP2R
GNRHR
GPER
GPR17
GPR32
GPR33
GPR44
GPR77
HNF4A
HNF4G
HTR3A
HTR3B
HTR3C
HTR3D
HTR3E
IFNAR1
IFNAR2
IFNGR1
IFNGR2
IGF1R
IGF2R
IL10RA
IL10RB
IL11RA
IL12RB1
IL12RB2
IL13RA1
IL13RA2
IL15RA
IL17RA
IL17RB
IL17RC
IL17RD
IL17RE
IL18R1
IL18RAP
IL1R1
IL1R2
IL1RAP
IL1RL1
IL1RL2
IL20RA
IL20RB
IL21R
IL22RA1
IL22RA2
IL23R
IL27RA
IL28RA
IL2RA
IL2RB
IL2RG
IL31RA
IL3RA
IL4R
IL5RA
IL6R
IL7R
IL8RA
IL8RB
IL9R
INSR
KDR
LEPR
LGR4
LGR5
LGR6
LHCGR
LIFR
LTB4R
LTB4R2
LTBR
MC1R
MC2R
MC3R
MC4R
MCHR1
MCHR2
MET
MLNR
MPL
MTNR1A
MTNR1B
NGFR
NMBR
NPR1
NPR3
NR0B1
NR0B2
NR1D1
NR1D2
NR1H2
NR1H3
NR1H4
NR1I2
NR1I3
NR2C1
NR2C2
NR2E1
NR2E3
NR2F1
NR2F2
NR2F6
NR3C1
NR3C2
NR4A1
NR4A2
NR4A3
NR5A1
NR5A2
NR6A1
NRP1
NRP2
OGFR
OPRD1
OPRK1
OPRL1
OPRM1
OSMR
OXTR
PGR
PGRMC2
PLAUR
PLXNA1
PLXNA2
PLXNA3
PLXNA4
PLXNB1
PLXNB2
PLXNB3
PLXNC1
PLXND1
PPARA
PPARD
PPARG
PRLHR
PRLR
PTAFR
PTGDR
PTGDS
PTGER1
PTGER2
PTGER3
PTGER4
PTGFR
PTH1R
PTH2R
RARA
RARB
RARG
ROBO1
ROBO2
ROBO3
RORA
RORB
RORC
RXFP1
RXFP2
RXFP3
RXRA
RXRB
RXRG
S1PR1
S1PR2
SCTR
SDC1
SDC2
SDC3
SDC4
SORT1
SSTR1
SSTR2
SSTR5
TACR1
TEK
TGFBR1
TGFBR2
TGFBR3
THRA
THRB
TIE1
TNFRSF10A
TNFRSF10B
TNFRSF10C
TNFRSF10D
TNFRSF11A
TNFRSF12A
TNFRSF13B
TNFRSF13C
TNFRSF14
TNFRSF17
TNFRSF18
TNFRSF19
TNFRSF1A
TNFRSF1B
TNFRSF21
TNFRSF25
TNFRSF4
TNFRSF6B
TNFRSF8
TNFRSF9
TRHR
TSHR
TUBB3
VDR
VIPR1
VIPR2
XCR1
IFNA10
IFNA13
IFNA14
IFNA16
IFNA17
IFNA2
IFNA21
IFNA4
IFNA5
IFNA6
IFNA7
IFNA8
IFNB1
IFNE
IFNG
IFNK
IFNW1
IFNAR2
IFNGR1
IFNGR2
IL11
IL12A
IL12B
IL13
IL15
IL16
IL17A
IL17B
IL17C
IL17D
IL17F
IL18
IL19
IL1A
IL1B
IL1F10
IL1F5
IL1F6
IL1F7
IL1F8
IL1F9
IL1RN
IL2
IL20
IL21
IL22
IL23A
IL24
IL25
IL26
IL27
IL28A
IL28B
IL29
IL3
IL31
IL32
IL33
IL34
IL4
IL5
IL6
IL6ST
IL7
IL8
IL9
TXLNA
IL10RA
IL10RB
IL11RA
IL12RB1
IL12RB2
IL13RA1
IL13RA2
IL15RA
IL17RA
IL17RB
IL17RC
IL17RD
IL17RE
IL18R1
IL18RAP
IL1R1
IL1R2
IL1RAP
IL1RL1
IL1RL2
IL20RA
IL20RB
IL21R
IL22RA1
IL22RA2
IL23R
IL27RA
IL28RA
IL2RA
IL2RB
IL2RG
IL31RA
IL3RA
IL4R
IL5RA
IL6R
IL7R
IL8RA
IL8RB
IL9R
HLA-A
HLA-B
HLA-C
HLA-E
HLA-G
KIR3DL1
KIR3DL2
KIR2DL1
KIR2DL2
KIR2DL3
KIR2DL4
KIR2DL5A
KLRC1
KLRC2
KLRC3
KLRD1
PTPN6
PTPN11
ICAM1
ICAM2
ITGAL
ITGB2
PTK2B
VAV3
VAV1
VAV2
RAC1
RAC2
RAC3
PAK1
MAP2K1
MAP2K2
MAPK1
MAPK3
TNF
CSF2
IFNG
KIR2DS1
KIR2DS3
KIR2DS4
KIR2DS5
NCR2
TYROBP
LCK
FCGR3A
FCGR3B
NCR1
NCR3
FCER1G
CD247
ZAP70
SYK
LCP2
LAT
PLCG1
PLCG2
SH3BP2
PIK3CA
PIK3CB
PIK3CD
PIK3CG
PIK3R5
PIK3R1
PIK3R2
PIK3R3
FYN
SHC2
SHC4
SHC3
SHC1
GRB2
SOS1
SOS2
HRAS
KRAS
NRAS
ARAF
BRAF
RAF1
MICA
MICB
ULBP3
ULBP2
ULBP1
KLRK1
HCST
CD48
CD244
PPP3CA
PPP3CB
PPP3CC
CHP
PPP3R1
PPP3R2
CHP2
NFAT5
NFATC1
NFATC2
NFATC3
NFATC4
PRKCA
PRKCB
PRKCG
SH2D1B
SH2D1A
IFNGR1
IFNGR2
IFNA2
IFNA4
IFNA5
IFNA6
IFNA7
IFNA8
IFNA10
IFNA13
IFNA14
IFNA16
IFNA17
IFNA21
IFNB1
IFNAR1
IFNAR2
TNFSF10
TNFRSF10D
TNFRSF10C
TNFRSF10B
TNFRSF10A
FASLG
FAS
GZMB
PRF1
CASP3
BID
CD3D
CD3E
CD3G
CD247
CD4
CD8A
CD8B
PTPRC
LCK
FYN
ZAP70
LCP2
LAT
ITK
TEC
NCK1
NCK2
VAV3
VAV1
VAV2
GRAP2
GRB2
PAK1
PAK2
PAK3
PAK4
PAK6
PAK7
RHOA
CDC42
PPP3CA
PPP3CB
PPP3CC
CHP
PPP3R1
PPP3R2
CHP2
NFAT5
NFATC1
NFATC2
NFATC3
NFATC4
SOS1
SOS2
HRAS
KRAS
NRAS
FOS
JUN
CARD11
BCL10
MALT1
CHUK
IKBKB
IKBKG
NFKB1
RELA
NFKBIA
NFKBIB
NFKBIE
CD28
ICOS
CD40LG
PIK3R5
PIK3R1
PIK3R2
PIK3R3
PIK3CA
PIK3CB
PIK3CD
PIK3CG
AKT3
AKT1
AKT2
MAP3K8
MAP3K14
PDCD1
CTLA4
PTPN6
CBLC
CBL
CBLB
IL2
IL4
IL5
IL10
IFNG
CSF2
TNF
CDK4
RASGRP1
PDK1
PLCG1
PRKCQ
TRBC1
TRBV12-3
TRGV3
BMP1
BMP10
BMP15
BMP2
BMP3
BMP4
BMP5
BMP6
BMP7
BMP8A
BMP8B
GDF1
GDF10
GDF11
GDF15
GDF2
GDF3
GDF5
GDF6
GDF7
GDF9
GDNF
INHA
INHBA
INHBB
INHBC
INHBE
LEFTY1
LEFTY2
NODAL
TGFB1
TGFB2
TGFB3
ACVR1B
ACVR1C
ACVR2A
ACVR2B
ACVRL1
AMHR2
BMPR1A
BMPR1B
BMPR2
TGFBR1
TGFBR2
TGFBR3
TNFRSF11B
TNFSF10
TNFSF11
TNFSF12
TNFSF13
TNFSF13B
TNFSF14
TNFSF15
TNFSF18
TNFSF4
TNFSF8
TNFSF9
TNFRSF10B
TNFRSF10C
TNFRSF10D
TNFRSF11A
TNFRSF12A
TNFRSF13B
TNFRSF13C
TNFRSF14
TNFRSF17
TNFRSF18
TNFRSF19
TNFRSF1A
TNFRSF1B
TNFRSF21
TNFRSF25
TNFRSF4
TNFRSF6B
TNFRSF8
TNFRSF9

## Sheet: Table3_Seurat_variable_genes
ABL2
ABLIM1
AC092580.4
ACP5
ACSL6
ACTB
ACTN1
ADRBK2
AFAP1
AHI1
ALOX5
ALOX5AP
ALPK1
AMICA1
ANK1
ANK3
ANKRD26
ANTXR2
ANXA1
AP3M2
APAF1
APBA2
APC
AQP3
ARHGAP26
ARHGAP31
ARHGEF12
ARRDC3
ATHL1
ATM
ATP8A1
ATXN1
B3GALT2
BACH2
BASP1
BATF
BATF3
BAZ2B
BCL2A1
BCL2L11
BHLHE40
BMP2K
BMPR2
BRWD1
BRWD3
BTG2
C10ORF128
C10ORF54
C22ORF46
C5ORF42
C7ORF41
CAMK1D
CAMSAP2
CAPRIN2
CASK
CCDC136
CCDC141
CCDC50
CCDC64
CCDC88A
CCL20
CCL22
CCL5
CCND2
CCR2
CCR4
CCR5
CCR7
CCR8
CD22
CD247
CD27
CD40
CD40LG
CD68
CD69
CD70
CD74
CD79A
CD79B
CD80
CD83
CD84
CDCA7L
CDK6
CDKN1A
CDKN2B
CEACAM1
CECR1
CENPJ
CEP128
CEP152
CEP192
CEP290
CEP68
CERS6
CHD7
CHD9
CHDH
CIITA
COL18A1
CSF1
CSF2
CSF2RB
CSGALNACT1
CST7
CTA-250D10.23
CTLA4
CTSB
CTSL
CTSW
CTTNBP2NL
CXCL5
CXCR5
CXCR6
CXXC5
CYSLTR1
DAAM1
DDIT4
DDX60
DDX60L
DENND5B
DFNB31
DGKE
DGKH
DHCR24
DMXL1
DNAJB1
DNASE1
DOPEY1
DPEP2
DSTYK
DUSP1
DUSP2
DUSP4
DUSP6
EGR1
EGR2
EIF2AK2
EMP1
ENTPD1
EPHA4
EPHB6
ERC1
ERN1
F2R
F5
FAIM3
FAM129A
FAM13A
FAM184A
FAM46C
FAM63B
FAM8A1
FANCM
FBXO32
FCRL3
FER
FEZ1
FGL2
FKBP5
FOS
FOSL2
FOXP3
FRMD4A
FRMD4B
FRY
FTH1
FURIN
FUT7
FYCO1
GAB2
GADD45A
GADD45B
GADD45G
GAN
GATA3
GBP1
GBP4
GBP5
GCNT1
GGA2
GIMAP4
GIMAP5
GIMAP7
GIMAP8
GLCCI1
GM2A
GNG7
GNLY
GPR15
GPR155
GPR171
GPRASP1
GZMA
GZMB
GZMK
H1FX
HBEGF
HDAC9
HDGFRP3
HECTD4
HEG1
HERC1
HERC2
HERC5
HIP1
HIPK2
HIST1H1C
HIST1H1D
HIVEP1
HIVEP3
HLA-DMA
HLA-DMB
HLA-DOA
HLA-DPA1
HLA-DQA1
HLA-DQB1
HLA-DRA
HLA-DRB1
HLA-DRB5
HLF
HMGCS1
HOPX
HPCAL4
HPGD
HS3ST3B1
HSP90B1
HSPA1B
HSPA5
HUWE1
HVCN1
ICAM1
ICOS
ID2
ID3
IER2
IER3
IFI30
IFI44
IFI44L
IFI6
IFIT1
IFIT2
IFIT3
IFNG
IGF1R
IGFBP4
IGHM
IGSF3
IKZF2
IL12RB2
IL13
IL17A
IL17F
IL17RB
IL18R1
IL1R1
IL1R2
IL2
IL26
IL2RA
IL4I1
IL5
IL6ST
IL7R
IL9
INADL
INPP5F
INSIG1
IPCEF1
IRF1
IRF4
IRF8
IRS2
ISG15
ITGA4
ITGA6
ITM2C
ITPR1
ITPR2
JAKMIP2
JARID2
JHDM1D
JMY
JUN
JUNB
KAT6B
KBTBD11
KDM5B
KIAA0232
KIAA0319L
KIAA1109
KIAA1147
KIAA1731
KIF1B
KIF5C
KLF12
KLF2
KLF3
KLHL24
KLHL42
KLRB1
KNTC1
LAG3
LAT2
LAYN
LEF1
LGALS1
LGALS3
LGMN
LIF
LINC00649
LINC00861
LINC00926
LMNA
LPAR6
LPP
LRMP
LRRC32
LUZP1
LY9
LYN
LYST
MACF1
MAF
MAL
MALAT1
MAN1A1
MAST4
MATK
MEOX1
METTL7A
MIAT
MICAL2
MIR155HG
MIR29B1
MKRN1
MLLT4
MPP7
MS4A1
MSC
MT2A
MTR
MTRNR2L1
MTRNR2L8
MTSS1
MX2
MXI1
MYB
MYBL1
MYC
MYO9A
MZB1
NAMPT
NEAT1
NEDD9
NEFL
NELL2
NFKBIA
NFKBID
NIN
NKTR
NLRP1
NME1
NR4A1
NR4A2
NR4A3
NT5DC2
NTRK2
OAS1
OAS3
OASL
OBSCN
ODC1
OSBPL10
OSM
PABPC1
PARP14
PASK
PCNT
PCNXL2
PDE3B
PDE4A
PDK1
PEAK1
PELI2
PFKFB3
PGAP1
PGPEP1
PHACTR2
PHLDA1
PIK3IP1
PIK3R1
PIM2
PKD2
PLAC8
PLCG2
PLCL1
PLEK
PLEKHG1
PMEPA1
POU2F1
PPFIBP1
PPP1R12B
PPP1R15A
PRDM1
PRF1
PRKCE
PRKX
PRR5L
PTGER2
PTGER4
PTMS
PTP4A3
PTPN13
PTPN6
RAB11FIP1
RAB30
RAB31
RALGPS2
RAPGEF2
RASA3
RASGRP2
RDH10
REL
REV3L
RFX3
RGS1
RGS16
RGS2
RNF19B
RNF213
RORC
RP11-214O1.2
RRBP1
RTKN2
S100A4
S1PR1
SACS
SAMD9L
SAT1
SATB1
SCAI
SCRN1
SDC4
SEL1L3
SELL
SEMA7A
SERPINB9
SESN3
SETBP1
SFMBT2
SGK1
SH3PXD2A
SLA
SLAMF7
SLC16A1
SLC16A10
SLC1A4
SLC4A10
SLC5A3
SLC7A5
SLFN5
SMC6
SMCHD1
SMIM14
SOCS2
SOD2
SORL1
SOS1
SPATS2L
SPIB
SPON1
SPTBN1
SRGN
ST8SIA1
STAMBPL1
STARD9
STAT1
SVIL
SWAP70
SYNE1
SYNM
SYTL2
SYTL3
TAGAP
TANC2
TAOK1
TBC1D4
TBX21
TCF4
TCF7
TET2
TFRC
TGFBR2
TGFBR3
TIAM1
TIGIT
TJP2
TMEM2
TMEM66
TNF
TNFAIP3
TNFRSF11A
TNFRSF13B
TNFRSF18
TNFRSF1B
TNFRSF4
TNFRSF8
TNFRSF9
TNFSF10
TNFSF14
TNFSF4
TNFSF8
TNIK
TNRC6B
TP53INP1
TRAF1
TRANK1
TRBV20-1
TRBV5-1
TRERF1
TRIB1
TRIB2
TRIO
TRPS1
TSC1
TSC22D3
TTBK2
TTN
TXNIP
UBASH3B
UBE2J1
UBN2
UHRF1BP1
USP49
UTRN
VAV3
VDR
VIM
VPS13D
VSIG1
WARS
WDFY4
WDR52
WWC2
XIST
ZBED2
ZC3H6
ZEB2
ZFP36L2
ZNF318
ZNF331
ZNF407
ZNF445
ZNF652
ZNF831

## Sheet: Table4_genes_supp_fig10
Th2A	Tfh13	TH1	TH2	TH17	TFH	TREG
HPGDS	CCL1	IFNG	GATA3	IL17A	CXCR5	FOXP3
CRLF2	IL3	TBX21	IL4	IL17F	ICOS	IL2RA
PPARG	IL13	CXCR3	IL5	RORC	PDCD1	IL10
IL1RL1	IL5	GZMB	IL13	ZEB2	IL21	TGFB1
PTGS2	PLAC8	TNF	IL9	CCR6
IL17RB	HDC
KLRB1	H2AFZ
	CSF2
